# Supplementary material for: Connection Between Sleep and Psychological Well-Being in U.S. Army Soldiers
Source: Mil Med. 2023 Jun 2;189(1-2):e40–8. doi: 10.1093/milmed/usad187 (PMC10824482; doi:10.1093/milmed/usad187)
Supplement: usad187_Supp [file usad187_supp.zip]

Archive with 1 entries (1 files):
- SOM_Sleep Consistency and Resilience .docx
